# Supplementary material for: HB-EGF Plasmatic Level Contributes to the Development of Early Risk Prediction Nomogram for Severe COVID-19 Cases
Source: Biomedicines. 2024 Feb 5;12(2):373. doi: 10.3390/biomedicines12020373 (PMC10886796; doi:10.3390/biomedicines12020373)
Supplement: Supplementary file 1 [file biomedicines-12-00373-s001.zip]

Archive with 5 entries (5 files):
- ._S1 Patients clinical data.xls
- ._S2 Correlation analysis.xls
- ._Supplementary files
- S1 Patients clinical data.xls
- S2 Correlation analysis.xls
