# Supplementary material for: HB-EGF Plasmatic Level Contributes to the Development of Early Risk Prediction Nomogram for Severe COVID-19 Cases
Source: Biomedicines. 2024 Feb 5;12(2):373. doi: 10.3390/biomedicines12020373 (PMC10886796; doi:10.3390/biomedicines12020373)
Supplement: Supplementary file 1 [file biomedicines-12-00373-s001.zip › S1 Patients clinical data.xls]

## Sheet: File S1 Patients clinical data
ID	Severity (1/0)	Delta miR	HBEGF	Age	Sex	Days in hospital	Hypertension	Obesity	Diabetes	Other cardiovascular pathology	Oncologic pathology	Chronic renale failure	Other comorbidities	Temperature	Pulse (bpm)	Chills	Running nose	Nasal congestions	Sore throat	Cough	Expectoration	Dyspnea	Thoracic pain	Headache	Myalgia	Vomiting	Diarrhea	Abdominal pain	Anosmia	Ageusia	Loss of appetite	Asthenia	Altered mental status	Small patchy opacities	Large glass opacity	Large consolited opacity	Diffuse inflitrate	Leukocytes (x 10^3/µL)	Neutrophils (x 10^3/µL)	Lymphocytes (x 10^3/µL)	Thromobocytes (10^3/µl)	Total bilirubin (mg/dL)	Ferritin (µg/L)	CRP (mg/L)	Fibrinogen (g/L)	PT (sec)	Haemoglobin (g/dl)	Glucose (mg/dl)	Creatinine (mg/dl)
8505	1	7.86069	16.3036	89	0	63	1	0	0	1	0	1	1		75	1	0	0				1	0	0	1	0	0	0	0				0	1	1	1	1	7.58	6.86	0.52	375	0.24	290.77	23.6	4.06	13.4	10.4	123	1.7
8850	1	8.48037	462.92	72	1	29	1	0	0	1	1	0	1	36.9	80	0	0	0	1	1	0	1	0	0	1	0	0	0	0	0	0	1	0	1	0	0	0	12.81	12.03	0.45	259	0.35	2848.8	142.07	10	11.8	12	139	0.72
9104	1	4.8325	504.204	77	0	8	1	0	0	1	1	1	1	36.9	80				1			1	1		1			1			1	1						15.21	13.66	0.5	564	0.13	152.36	116.13	5.39	13.5	8.3	96	1.18
9257	1	11.1503	28.9707	73	1	16	1	0	0	1	1	0	1		75	1	0	0	1	1	1	1	1	0	1	0	0	0	0	1	1	1	0	0	1	1	0	9.16	8.58	2.8	128	0.44	1473.32	45.67	5.16	11.3	33	164	1.1
9258	1	9.0519	1949.86	65	0	13	0	0	0	0	0	0	1	38	89	1						1					1	1			1	1	0	0	1	1	0	3.89	2.09	1.44	119	0.47	527.3	40.88	5.39	10.9	15.2	168	0.84
9259	1	8.0006	110.172	76	1	23	1	0	0	1	0	1	1	36.9	63	0	0	1	1	1	1	1	1	1	0	0	0	1	0			1	0	0	1	1	1	4.59	4.08	0.38	303	0.77	206.23	9.68	6.22	15.2	13	116	1.71
9260	1	4.06908	4245.58	56	1	1	1	1	0	1	0	0	1	38.2		1	0	0	1	1	0	1	0	0	1	0	1	1	0	0	0	1						14.77	13.18	4	258	0.71	3122.9	36.49	7.16	11.1	13.4	157	0.83
9289	1	8.78211	978.048	52	1	9	1	0	0	1	0	0	1	36.9	80	1	1	1	1	1	1	1	0	0	1	1	0	1	0	0	0	1	0	1	0	0	0	5.59	3.22	1.67	154	0.46	472.89	66.6	6.02	11.1	12.6	95	0.81
9297	1	9.24719		37	0	8	0	0	0	0	0	0	0	38.2	85	1	1	1				0	1	0	1	0	0	0				1	0	1	0	0	0	3.86	1.56	1.69	144	0.26	377.85	0.2	2.19	10.2	12.4	94	0.56
9299	1	9.3045	783.815	66	1	10	1	0	0	1	0	0	1	38.7	64	1	1	1	1	0	0	1	0	1	1	0	0	1	0	1	1	1	0	1	0	0	0	6.23	3.97	1.55	307		233.7	16.68	5.33	12	15.4	69	1.03
9302	1	8.36752	968.304	24	0	13	0	0	0	0	0	0	1	36.8	74	0	0	0	0	0	0	1	1	0	0	0	0	0	0	0	0	1	0	1	0	0	0	3.74	1.12	1.85	218	0.31	27.32	1.1	2.41	12.1	13.4	90	0.49
9303	1	10.107	1025.47	87	1	26	1	0	0	1	0	1	1	36.9	80	1	0	0	0	0	0	1	1	1	1	0	0	1	0	0	0	0	0	0	1	1	1	6.96	6.42	0.34	231	0.32	1284.89	69.89	5.73	12.4	29.5	158	1.03
9304	1	8.89829	743.54	74	0	10	1	0	1	1	0	0	1	39.3	89	1	0	0	1	1	0	1	1	1	1	0	0	0	0	0	0	1	0	0	1	1	0	7.59	4.97	2.24	336	0.29	1091.16	122.08	7.44	11.8	13.3	176	0.79
9307	1	8.1285	213.459	60	1	9	0	0	0	0	1	0	1			1	0	0	1	0	0	1	0	1	0	0	0	0	0	0	1	1						8.6	7.24	0.92	239	0.47	131208	11.65	5	12	14.6	159	0.75
9309	1	8.07717	370.664	51	1	6	0	0	0	0	0	0	0	38.5		1	1	1	1	1	0	0	0	0	1	0	0	0	0	0	0	0	0	0	1	1	0	7.19	3.07	3.07	237	0.54	1645.69	5.93	4.85	10.9	15.9	96	0.89
9346	1	10.0378	442.771	58	1	9	1	1	0	1	0	0	1	36.9		0	0	0	0	0	0	1	0	0	0	0	0	0	0	0	1	1						2.4	1.86	0.46	206	0.49	871.68	85.18	7.59	11.1	14.7	142	0.84
9348	1	10.2092	6500	71	0	15	1	0	1	1	1	0	1	39.4		1	0	0	0	0	0	1	0	0	0	0	1	1	0	0	0	1						7.37	6.19	0.69	191		454.45	108.86	6.54	11.8	11.6	400	0.64
9379	1	9.13284	1805.65	36	1	15	0	0	0	0	0	0	0	38.6	86	1	0	0	1	1	1	1	0	1	1	1	1	1	0	0	0	1	0	1	0	0	0	3.78	2.76	0.77	131	0.4	581.5	66.03	5.47	11.7	15.6	98	0.85
9394	1	7.57962	336.885	81	0	3	0	0	1	1	0	0	1	36.9	74	0	1	1	1	1	1	1	0	1	1	1	0	1	0	0	1	1	0	0	1	1	1	8.41	7.45	0.54	213		181.16		5.16	13.2	10.2	49	1.16
9397	1	9.88094	209.562	72	1	22	1	0	0	1	0	1	1		85	1	0	0	1	1	0	0	0	0	0	0	0	0	0	0	0	1	0	0	1	1	0	18.28	16.03	0.62	326	0.42	1448.81	109.66	5.56	11.9	14.4	141	0.91
9398	1	7.22463	345.979	67	1	2	1	0	0	1	0	0	1	39.3	79	1	0	1	1	1	0	1	1	0	1	1	0	1	0	1	1	1						5.5	4.11	0.79	204		6670	336.35	7.44	12.7	15	176	0.95
9403	1	7.86944	5123.5	50	1	15	0	0	0	0	0	0	1	36.8	75	0	0	0	0	0	0	0	0	0	0	0	0	0	0	0	0	0	0	0	0	0	0	4.28	2.08	1.48	234	0.42	12.06	0.2	3.39	11.4	13	93	0.86
9472	1	7.65831	199.461	79	0	9	1	0	0	0	0	0	1		73	1	1	1	1	1	1	1	0	0	1	0	0	0	0	1	1	1	0	1	1	1	0	3.43	2.61	0.69	235		1882.06	190.79	7.59	11.9	14.8	135	0.61
9473	1	7.73215	162.292	84	0	9	0	0	0	1	0	0	0	38.9						1	1	1	1	1	1	0	0	0				1	0	1	0	0	1	6.65	3.8	1.97	305	0.48	497.5	28.87	5.33	12.3	12.1	94	0.79
9516	1	6.6776	2912.85	71	1	12	1	0	0	0	1	0	1	38.5	95	1	0	0	1	1	1	1	0	0	1	0	0	0	0	0	1	1						9.35	8.94	0.24	265	0.37	764.5	99.51	5.51	11.8	10.4	107	1.11
8571	0	5.41095	3829.43	46	0	32	0	0	0	0	0	0	1			1	0	0	0	0	0	0	0	0	1	0	0	0	0	1	1	1						3.54	1.37	1.6	213	0.15	29.85	2.18	2.35	11.6	12.7	84	0.82
8811	0	6.39176	507.957	49	1	18	0	1	0	0	0	1	1	36.9	77	1	0	0	1	1	0	1	0	1	1	0	0	0	1		1	1						7.48	5.7	1.27	359	0.51	1954.66	25.33	5.31	10.9	14.6	108	0.65
8851	0	5.6197	158.921	68	1	18	1							39	80	1	0	0	1	1	0	1	0	1	1	0	0	0	0	1	1	1	0	0	1	0	0	7.29	4.95	1.65	195	0.35	1136.29	73.24	4.74	10.5	15.2	195	0.92
8950	0	3.98813	429.142	30	0	18	0	0	0	0	0	0	0			0	0	0	1	1	0	0	0	1	1	0	0	0	1	1	1	1	0	0	0	0	0	9.87	8.37	1.22	244	0.36	151.32	0.17	2.52	10.2	14.1	107	0.51
8978	0	5.43654	12.5505	48	1	16	0	0	0	0	0	0	0	36.5	83	1	0	0	1	1	1	0	0	0	0	0	0	0	0	0	0	0						8.41	4.66	2.85	246	0.45	661	1.74	3.39	11.1	31.4	115	0.72
8980	0	6.25312	72.5998	51	1	6	0	0	0	0	0	0	0	36.9	100	1	0	0	0	0	0	1	0	0	1	0	0	1	0	0	1	1	0	1	0	0	0	7.52	5.91	0.94	322	0.34	1695.12	123.65	7.59	11.7	16.1	97	0.76
9010	0	5.8557	170.18	60	0	17	1	1	1	1	0	0	1	36.8		0	0	0	0	0	0	1	0	1	1	0	0	0	0	1	1	1						3.19	2.03	0.89	90		271.85	33.4	5	10	12.8	112	0.59
9034	0	7.25456	12.5505	36	0	11	0	0	0	0	0	0	1	40	65	1	1	1	1	1	0	0	0	0	1	0	1	1	0	0	0	1						6.1	5.18	0.51	375	0.32	408.42	11.62	3.65	12.4	11.3	149	0.41
9063	0	5.12222	12.5505	62	0	15	1	0	1	1	0	0	1	36.9		0	0	0	1	1	0	1	0	0	1	0	0	0	0	0	0	1						7.06	6.05	0.84	293		2738.4	66.45	7.74	11.7	12	475	0.93
9067	0	5.52993	770.672	62	1	16	1	0	0	0	0	0	0	38.6	118	1	0	0	0	0	0	0	0	0	0	0	0	0	1	1	1	1	0	0	1	1	0	5.87	3.3	2.04	195	0.63	287.22		5.33	11.9	14.9	103	0.91
9068	0	4.88957	4185.97	53	0	9	1	0	0	0	0	0	0		111	1	0	0	0	0	0	0	0	0	0	0	0	0	1	1	1	1						5.64	3.85	1.23	220	0.57	559.1	66.41	5.33	12.3	14.2	114	0.63
9070	0	6.89054	113.884	80	1	16	0	0	0	1	0	0	0		76	0	0	0	1	1	0	1	0	1	1	0	0	0	0	0	0	1	0	1	1	1	0	7.15	6.58	0.34	368	2.09	1301.64	199.87	8.63	11.7	11.1	104	0.74
9093	0	5.51689		64	1	12	0	0	1	0	0	0	0			1	0	0	1	1	0	1	0	0	1	0	0	0	0	0	0	1						5.22	2.85	1.49	117		1076.74	85.95	5.82	11.5	14	116	0.87
9094	0	3.85903	12.5505	49	1	14	1	0	1	1	0	0	1			1	0	0	1	1	1	0	0	0	1	0	0	0	0	0	0	1	0	0	1	1	0	5.16	2.48	2.19	246		2027.93	26.02	5.24	10.4	15.4	185	1.09
9095	0	4.24065	507.957	29	1	11	0	0	0	0	0	0	0			1	1	1	1	1	1	0	0	1	1	0	0	0	0	0	1	1	0	1	0	0	0	7.69	6.62	0.67	207		963.84	103.91	6.02	12.4	14.4	107	0.84
9116	0	6.85597	1393.68	42	0	8	0	0	0	0	0	0	1	38		1	1	1	1	1	1	1	0	1	1	0	0	0	0	1	1	1	0	0	0	0	0	5.52	2.58	2.25	296	1.79	43.37	0.9	3.27	11.5	27.4	86	0.63
9120	0	5.59622	188.945	48	0	11	1	1	1	1	0	0	1	36.9		0	0	0	1	1	1	1	0	1	1	1	0	1	0	1	1	1	0					4.05	2.21	1.34	287		312.27	13.89	3.58	11.7	13	218	0.74
9133	0	5.28593	154.995	78	0	4	1	0	1	1	0	0	1	36	102	0	0	0				1	0	1	1	0	0	0	0	0	0	1						5.6	5.06	0.34	134	1.15	1451.84	58.85	4.71	12.5	11.1	178	1.04
9190	0	2.76958		55	1	10	0	0	0	0	0	0	0			1	1	1	1	1	1	1	0	1	1	0	0	1	0	1	1	1	0	0	0	0	0	11.29	5	1.04	177	1.03	616.6	26.44	5.73	11.3	14.6	132	0.81
9211	0	4.90118	2443.56	41	0	8	1	0	0	0	0	0	1		81	1	0	0	1	1	1	1	0	1	1	1	0	1	0	0	1	1						16.02	13.51	0.67	295	0.38	221.04	150.89	7.59	10.3	14.7	169	0.82
9216	0	5.79818	129.66	90	1	8	1	0	0	1	1	0	1	36.9		0	0	0	0	0	0	0	0	0	0	0	0	1	0	0	0	1	0	0	1	1	1	10.55	8.67	1.06	344	11.62	1735.54	96.09	6.02	13.4	10.6	120	0.77
9217	0	5.86774		78	0	7	1	0	0	1	0	1	1																				0	1	0	0	0	7.57	4.78	1.89	218	0.28	1034.5	73.56	7.56	11.4	11.6	97	3.52
9254	0	4.86618	286.865	64	1	12	0	0	0	1	0	0	0		75	1	0	0	1	1	0	0	0	0	0	0	0	0	0	0	0	0	0	1	0	0	0	3.48	2.7	0.69	188	0.44	160.25	85.57	6.02	11.4	14.5	162
9256	0	6.4482	3225.69	64	0	14	0	0	0	1	0	0	1			1	0	0	1	1	1	1	0	1	1	0	0	0	0	0	1	1	0	1	0	0	0	5.07	3.28	1.29	229	0.35	527.4	23.08	5.92	11.8	12.9	102	0.5
9294	0	7.41868	2774.22	65	1	10	0	1	1	0	0	0	0	39	88	1	0	0	1	1	0	1	0	1	1	0	0	0	0	1	1	1						10.93	9.94	0.54	338		939.61	31.78	4.71	12	15.5	315	0.91
9300	0	6.92646	731.847	63	0	10	1	0	0	0	0	0	0	38	87	1	0	0	0	0	0	1	0	1	1	1	1	1	0	0	1	1						8.66	5.2	2.44	250	1.08	1571.17	6.37	4.2	10.8	13.7	73	0.7
9305	0	7.39662	955.312	50	0	10	0	0	0	0	0	0	0	36.9		0	0	0	0	0	0	1	0	1	1	0	0	0	1	1	1	1	0	1	0	0	0	6.17	5.04	0.84	223	0.28	50.67	1.79	4.57	11.8	14.4	118	0.58
9306	0	6.85062	66.6479	53	0	13	0	1	0	0	0	0	0			0	0	1	0	0	1	1	0	0	1	0	0	0	1	1	1	1	0	1	0	0	0	14.38	12.47	1.51	244	0.32	289.19	0.37	2.87	10.4	15.3	123	0.68
9349	0	6.92958	455.763	52	1	8	1	0	0	1	0	0	1				0	0	1	1	1	1	1	0	1	0	0	0	0	0	1	1	0	1	0	0	0	6.65	4.94	1.15	269	0.71	759.36	5.07	5	12.6		102	0.79
9385	0	7.22654	176.432	46	0	3	1	0	0	0	0	0	0	36.8	56	0	0	0	0	0	0	0	0	0	0	0	0	0	0	0	0	0	0					4.78	2.72	1.3	398	0.48	21.87	2.06	3.39	11.3	12.6	92	0.78
9399	0	5.71509	128.361	61	0	9	0	0	0	0	0	0	1	37.4	45	1	1	1	1	0	0	1	0	0	1	0	0	1	0	0	0	1	0	1	0	0	0	10.65	9.76	0.54	227		478.65	69.26	4.08	11.1	14.5	90	0.65
9400	0	7.35613	182.278	62	1	10	1	0	0	0	0	0	0	38.6	80	1	0	0	1	1	0	0	0	0	0	0	0	0	0	0	0	0	0	1	0	0	0	3.48	2.13	0.94	182	0.35	127.97	6.69	3.97	10.8	15	100	0.87
9405	0	6.61773	254.385	70	1	14	1	1	0	0	0	0	1	37	68							1	0	0		0	1				1	1	0	0	1	1	0	8.38	7.32	0.73	153	0.39	1307.26	38.27	5.16	11.3	13.3	151	0.79
9423	0	6.48004	947.516	32	1	3	0	1	1	0	0	0	1	36.8	0	0	0	0	0	0	0	0	0	0	0	0	0	0	0	1	1	0	0	1	0	0	0	4.13	2.44	1.11	223	0.45	67.85	5.25	3.06	10.8	15.3	223	0.74
9434	0	5.11863	98.4787	21	1	10	0	0	0	0	0	0	0	36.9	112	1	0	0	1	1	0	1	0	1	0	0	0	0	0	0	1	1	0	0	0	0	0	5.05	3.92	0.98	225	2.91	116.98	8.22	2.91	11.9	15.6	115	0.63
9435	0	5.52548	684.425	56	0	8	0	0	0	0	0	0	1	36.9	111	1	0	0	0	0	0	0	0	0	1	0	0	0	1	0	0	1						5.96	4.71	0.86	257	0.32	310.99	92.27	5.73	11.8	13.7	101	0.45
9436	0	6.08217		43	1	9	0	0	0	0	0	0	1		73	1	0	1	1	1	0	0	0	0	1	0	0	1	1	1	1	1	0	1	0	0	0	19.91	13.35	1.55	231		1081.1	316.65	6.9	12.3	14	98	0.71
9437	0	6.38943	478.234	51	1	14	0	1	1	0	0	0	1	39.7	98	1	0	0	1	1	1	1	1	0	1	0	0	1	0	0	0	1						5.99	4.87	0.77	180	0.38	692.4	55.22	4.85	10.9	14	299	0.45
9438	0	7.13835		77	1	20	1	0	0	1	0	1	1	36.9	96		0	0	1	1	0	1	0	1	1	0	0	0	0	0	1	1	0	1	0	0	0	1.8	1.38	0.28	70		970.77	75.88	3.87	12.6	10.1	79	1.75
9470	0	5.87259	38.3927	38	0	14	0	0	0	0	0	0	0		69	1	1	1	1	1	1	1	0	1	1	0	0	0	1	1	1	1	0	0	0	0	0	4.06	2.47	1.04	152	0.21	117.95	1.41	2.62	11.3	12.7	99	0.56
9474	0	6.31937	44.5876	61	0	21	0	0	0	0	0	0	1		104	1	1	1	1	0	0	1	0	1	1	0	0	0	0	0	0	1	0	1	0	0	0	4.8	3.28	1.17	230	0.29	228.66	10.47	4.44	10.5	13.6	115	0.54
9512	0	3.8902		30	0	7	0	0	0	0	0	0	0	36.8		0	0	0	1	1	0	1	0	0	1	0	0	0	0	0	0	1	0	1	0	0	0	16.02	14.06	1.05	183	183	132.7	0.17	2.46	10.2	13.5	117	0.5
9514	0	5.69817		46	1	13	0	0	0	1	0	0	1																				0	0	1	1	0	14.61	11.86	1.54	335	0.39	2123.59	2.27	2.7	10.1	13.8	180	0.6
9553	0	3.34336		48	1	10	1	0	0	0	0	0	0			1	0	0	1	1	0	1	0	0	0	0	0	0	0	0	0	1	0	1	0	0	0	8.59	5.74	1.62	131	0.44	619.3	72.27			17	85	1.1
9555	0	5.13795	180.876	73	1	25	0	0	0	1	1	0	1		75	1	0	0	1	1	0	0	0	1	1	0	0	0	0	0	0	1	0	1	0	0	0	3.49	1.91	0.93	171		138.71	7.44	2.99	11.4	15.2	89	1.16
9559	0	5.52469		73	0	13	1	0	0	0	0	0	1			1	0	0	0	0	0	1	0	1	1	0	0	0	0	0	0	1	0	1	0	0	0	4.66	2.6	1.49	170	0.35	596.6	6.37	4.38	10.2	15	105	1.22
9605	0	4.48216	1017.19	52	0	8	1	0	1	0	0	0	1	36.8		0	0	0	1	1	0	0	0	0	0	0	0	0	0	1	1	0	0	1	0	0	0	4.84	2.71	1.34	318	1.33	163.88	2.97	2.87	10.9	12.5	117	0.64
9606	0	4.84428	63.1724	66	0	8	0	0	0	0	0	0	1	36.8		0	0	0	0	0	0	0	0	0	0	0	0	0	0	0	0	0	0	1	1	0	0	5.38	2.65	2.25	199	0.74	267.25	3.06	3.43	11.6	12.6	139	0.75
9607	0	4.19602		52	0	20	0	0	0	0	0	1	1			1	0	0	0	0	0	0	0	1	1	0	0	0	0	0	0	1						2.79	1.14	1.29	167	0.39	303.59	16.37	3.22	11.6	13.9	112	1.09
9612	0	4.24495	81.7573	57	1	9	0	0	0	0	0	0	1	36.8		0	0	0	0	0	0	0	0	0	0	0	0	0	0	0	0	0	0	1	0	0	0	21.93	18.91	1.77	370	0.49	109.8	44.36	5.31	11	15.1	95	1.08
Average		6.55645	912.82	58.3067		12.8667								37.6042	80.6889																							7.48867	5.6412	1.24	239.147	3.83814	2577.08	54.3236	5.00919	11.5716	14.4689	134.693	0.866081
Standard deviation		1.80315	1370.21	15.9323		8.38327								1.02728	19.4011																							4.1976	3.94876	0.721397	82.821	23.7754	15086.2	66.3525	1.67491	0.911347	4.18899	68.4776	0.411459
Count 1 for all COVID-19	25				40		36	10	13	30	8	9	50			47	13	17	46	42	20	49	11	30	51	7	7	21	9	20	36	61	0	31	18	16	6
Median(TOTAL)		6.39176	358.322	60		11								36.9	80																							6.23	4.78	1.11	230	0.42	527.4	31.78	5.16	11.6	14	115	0.79
Minimum(TOTAL)		2.76958	12.5505	21		1								36																								1.8	1.12	0.24	70	0.13	12.06	0.17	2.19	10	8.3	49	0.41
Q1(TOTAL)		5.34844	129.335	48.5		8.5								36.9	74																							4.72	2.675	0.69	185.5	0.345	213.635	6.37	3.5975	10.925	12.625	97	0.6425
Maximum(TOTAL)		11.1503	6500	90		63								40																								21.93	18.91	4	564	183	131208	336.35	10	15.2	33	475	3.52
Q3(TOTAL)		7.69523	958.56	71		15								38.525																								8.595	7.05	1.575	294	0.555	1210.59	75.88	5.895	11.975	15	154	0.9275
Median(severe)		8.36752	483.562	71		10								38.1	80																							6.96	4.11	0.79	235	0.42	581.5	55.85	5.47	11.8	13.4	123	0.85
Minimum(severe)		4.06908	16.3036	24		1								36.8	63																							2.4	1.12	0.24	119	0.13	12.06	0.2	2.19	10.2	8.3	49	0.49
Q1(severe)		7.73215	212.485	56		9								36.9	74.5																							4.28	2.76	0.52	204	0.3175	290.77	15.4225	5.16	11.3	12.1	95	0.79
Maximum(severe)		11.1503	6500	89		63								39.4	95																							18.28	16.03	4	564	0.77	131208	336.35	10	15.2	33	400	1.71
Q3(severe)		9.24719	1220.51	76		15								38.625	85																							8.6	7.45	1.69	303	0.4725	1473.32	109.06	6.54	12.3	15	158	1.03
Median(moderate)		5.65894	185.612	53		11								36.9	80.5																							6.045	4.825	1.16	226	0.44	503.025	25.33	4.71	11.4	14	113	0.75
Minimum(moderate)		2.76958	12.5505	21		3								36	0																							1.8	1.14	0.28	70	0.15	21.87	0.17	2.35	10	10.1	73	0.41
Q1(moderate)		4.95554	94.2984	46.5		8.25								36.8	73.5																							4.81	2.6625	0.845	182.25	0.35	161.157	5.07	3.39	10.8	12.8	99.25	0.63
Maximum(moderate)		7.41868	4185.97	90		32								40	118																							21.93	18.91	2.85	398	183	2738.4	316.65	8.63	13.4	31.4	475	3.52
Q3(moderate)		6.47208	741.553	64		14.75								38	99.5																							8.545	6.4475	1.5325	291.5	0.725	1066.18	72.27	5.73	11.8	15	146.5	0.91
Differences COVID-19 severe vs moderate
Average COVID-19 severe		8.33441	1268.34	65.12		14.2								37.875	79																							7.4888	5.9152	1.2668	247.28	0.417	6333.08	72.2542	5.6772	11.98	14.568	133.4	0.926
Standard deviation				16.4679
Average COVID-19 moderate		5.66747	699.505	54.9		12.2								37.4107	81.9231																							7.4886	5.5042	1.2266	235.08	5.59256	699.081	45.5412	4.66837	11.3633	14.4184	135.34	0.83551
Standard deviation				14.6625
Delta		2.66693	568.839	10.22		2								0.464286	-2.92308																							0.0002	0.411	0.0402	12.2	-5.17556	5633.99	26.7129	1.00883	0.616735	0.149633	-1.94	0.0904898
FC		0.157461	1.8132	1.18616		1.16393								1.01241	0.964319																							1.00003	1.07467	1.03277	1.0519	0.0745633	9.05914	1.58657	1.2161	1.05427	1.01038	0.985666	1.1083
Mann Whitney U test nonparametric		<0.0001	0.0371	0.0043																																		0.878	0.74	0.4356	0.6531	0.2911	0.1805	0.0827	0.0094	0.0088	0.4514	0.9755	0.0269
Count 1 in severe					15		16	2	3	16	6	5	21			17	6	8	16	14	8	21	9	8	17	4	4	11	0	4	10	21	0	9	10	10	5
sample size COVID-19 severe					25		25	25	25	25	25	25	25			23	22	22	21	21	21	25	24	23	24	23	24	25	21	19	21	24	18	18	18	18	18
Count 1 in moderate					25		20	8	10	14	2	4	29			30	7	9	30	28	12	28	2	22	34	3	3	10	9	16	26	40	0	22	8	6	1
sample size COVID-19 moderate					50		50	49	49	49	49	49	49			45	47	47	46	46	46	48	48	48	47	48	48	47	47	46	48	48	35	33	33	33	33
COVID-19 severe M/F	1.5
COVID-19 moderate M/F	1
COVID-19 all M/F	1.14286
[truncated: 15 more columns]
