# Supplementary material for: HB-EGF Plasmatic Level Contributes to the Development of Early Risk Prediction Nomogram for Severe COVID-19 Cases
Source: Biomedicines. 2024 Feb 5;12(2):373. doi: 10.3390/biomedicines12020373 (PMC10886796; doi:10.3390/biomedicines12020373)
Supplement: Supplementary file 1 [file biomedicines-12-00373-s001.zip › S2 Correlation analysis.xls]

## Sheet: Sheet1
ALL		Delta miR	Age	Sex	Days in hospital	Hypertension	Obesity	Diabetes	Other cardiovascular pathology	Oncologic pathology	Chronic renale failure	Other comorbidities	Temperature	Pulse (bpm)	Chills	Running nose	Nasal congestions	Sore throat	Cough	Expectoration	Dyspnea	Thoracic pain	Headache	Myalgia	Vomiting	Diarrhea	Abdominal pain	Anosmia	Ageusia	Loss of appetite	Asthenia	Altered mental status	Small patchy opacities	Large glass opacity	Large consolited opacity	Diffuse inflitrate	Leukocytes (x 10^3/µL)	Neutrophils (x 10^3/µL)	Lymphocytes (x 10^3/µL)	Thromobocytes (10^3/µl)	Total bilirubin (mg/dL)	Ferritin (µg/L)	CRP (mg/L)	Fibrinogen (g/L)	PT(sec)	Haemoglobin (g/dl)	Glucose (mg/dl)	Creatinine (mg/dl)	ALAT (U/L)
Spearman	r	0.154452	-0.134256		0.0853309								0.225332	0.218878																							-0.0604854	-0.0601711	-0.04601	0.142385	-0.177328	-0.0201991	0.103359	0.174091	0.0242624	-0.0685732	0.0678195	-0.138893	0.0769012
	p	0.185807	0.250814		0.466672								0.123591	0.148586																							0.606209	0.608084	0.695078	0.222997	0.179073	0.86343	0.384195	0.137955	0.837424	0.561557	0.563173	0.237922	0.511972
Point biserial	r			-0.1217		-0.095	-0.0156	0.0797	-0.1057	0.0419	-0.1013	-0.1514			0.1342	0.1313	0.0623	-0.1437	-0.0814	-0.0872	-0.1361	0.172	-0.1605	0.0339	-0.0368	0.1153	-0.0292	-0.0047	-0.0148	-0.0288	0.0584		0.0747	-0.1298	-0.1201	-0.0761
	p			0.2982		0.4174	0.8947	0.4999	0.3703	0.7232	0.3907	0.1978			0.2752	0.2822	0.6113	0.2459	0.5126	0.4831	0.251	0.1485	0.1811	0.7788	0.7606	0.3349	0.8074	0.9697	0.907	0.8141	0.6264		0.6023	0.3639	0.401	0.5957
Severe		Delta miR	Age	Sex	Days in hospital	Hypertension	Obesity	Diabetes	Other cardiovascular pathology	Oncologic pathology	Chronic renale failure	Other comorbidities	Temperature	Pulse (bpm)	Chills	Running nose	Nasal congestions	Sore throat	Cough	Expectoration	Dyspnea	Thoracic pain	Headache	Myalgia	Vomiting	Diarrhea	Abdominal pain	Anosmia	Ageusia	Loss of appetite	Asthenia	Altered mental status	Small patchy opacities	Large glass opacity	Large consolited opacity	Diffuse inflitrate	Leukocytes (x 10^3/µL)	Neutrophils (x 10^3/µL)	Lymphocytes (x 10^3/µL)	Thromobocytes (10^3/µl)	Total bilirubin (mg/dL)	Ferritin (µg/L)	CRP (mg/L)	Fibrinogen (g/L)	PT (sec)	Haemoglobin (g/dl)	Glucose (mg/dl)	Creatinine (mg/dl)	ALAT (U/L)
Spearman	r	0.00538462	-0.440169		0.00231977								-0.0215442	0.542658																							-0.0561538	-0.133846	-0.0350067	-0.217692	-0.359669	-0.263846	-0.103501	-0.0773821	-0.410189	-0.278237	-0.0546469	-0.239369	-0.174615
	p	0.97962	0.0276665		0.991219								0.928164	0.0163656																							0.789773	0.523572	0.86806	0.295866	0.119334	0.202515	0.63032	0.713131	0.0416935	0.178065	0.795296	0.249148	0.403819
Point biserial	r			-0.2525		-0.2515	-0.0025	0.0497	-0.2943	-0.0086	-0.1711	-0.3804			0.1125	0.2268	0.1236	-0.4802	-0.3477	-0.2608	-0.4815	0.125	-0.2628	0.0123	-0.1451	0.1445	-0.0875		-0.3115	-0.3694	-0.007		0.2077	-0.3621	-0.3621	-0.2095
	p			0.2233		0.2253	0.9906	0.8134	0.1533	0.9675	0.4135	0.0607			0.6092	0.3101	0.5835	0.0276	0.1225	0.2536	0.0148	0.5607	0.2257	0.9544	0.5089	0.5006	0.6774		0.1942	0.0993	0.9741		0.4082	0.1398	0.1398	0.4041
Moderate		Delta miR	Age	Sex	Days in hospital	Hypertension	Obesity	Diabetes	Other cardiovascular pathology	Oncologic pathology	Chronic renale failure	Other comorbidities	Temperature	Pulse (bpm)	Chills	Running nose	Nasal congestions	Sore throat	Cough	Expectoration	Dyspnea	Thoracic pain	Headache	Myalgia	Vomiting	Diarrhea	Abdominal pain	Anosmia	Ageusia	Loss of appetite	Asthenia	Altered mental status	Small patchy opacities	Large glass opacity	Large consolited opacity	Diffuse inflitrate	Leukocytes (x 10^3/µL)	Neutrophils (x 10^3/µL)	Lymphocytes (x 10^3/µL)	Thromobocytes (10^3/µl)	Total bilirubin (mg/dL)	Ferritin (µg/L)	CRP (mg/L)	Fibrinogen (g/L)	PT(sec)	Haemoglobin (g/dl)	Glucose (mg/dl)	Creatinine (mg/dl)	ALAT (U/L)
Spearman	r	0.0926291	-0.114552		0.0961731		0.199122						0.250605	0.11972																							-0.0664138	-0.0534467	-0.0407781	0.274648	-0.0429628	0.00254502	0.10975	0.233745	0.103913	0.113561	0.133955	-0.161801	0.167259
	p	0.522304	0.428284		0.506441		0.170173						0.198352	0.560209																							0.646777	0.712404	0.778581	0.0535777	0.7951	0.986005	0.452838	0.105996	0.477367	0.437204	0.353702	0.266695	0.245648
Point biserial	r			-0.0463		-0.071	0.0374	0.2657	-0.1198	-0.1147	-0.1239	-0.1704			0.2098	-0.134	-0.1959	0.0224	0.0799	0.0103	0.0221	-0.0803	-0.0206	0.1084	0.0827	-0.0736	-0.1171	0.0564	0.1916	0.2181	0.1658		-0.0258	0.0151	-0.0087	-0.1007
	p			0.7496		0.624	0.7987	0.065	0.4123	0.4326	0.3963	0.2418			0.1666	0.3692	0.1869	0.8823	0.5974	0.9459	0.8817	0.5876	0.8897	0.4683	0.5761	0.6191	0.433	0.7065	0.202	0.1364	0.2601		0.8867	0.9333	0.9618	0.577
[truncated: 9 more columns]
